# Supplementary material for: Inflammation-Triggering Engineered Macrophages (MacTriggers) Enhance Reactivity of Immune Checkpoint Inhibitor Only in Tumor Tissues
Source: Cancers (Basel). 2024 Nov 10;16(22):3787. doi: 10.3390/cancers16223787 (PMC11592725; doi:10.3390/cancers16223787)
Supplement: Supplementary file 1 [file cancers-16-03787-s001.zip]

Archive with 1 entries (1 files):
- cancers-3240159-supplementary.pdf
